# Supplementary material for: Mining the transcriptome for rare disease therapies: a comparison of the efficiencies of two data mining approaches and a targeted cell-based drug screen
Source: NPJ Genom Med. 2017 Apr 24;2:14. doi: 10.1038/s41525-017-0018-3 (PMC5677978; doi:10.1038/s41525-017-0018-3)
Supplement: Supplementary file 1 — Supplementary Table 1 [file 41525_2017_18_MOESM1_ESM.xlsx]

## Sheet: Sheet1
Library Drug No.	Name of drug	Mol. Wt.	In CMAP screen?	Drugbank ID	Drugbank Link
22	Rosiglitazone	357.43	yes	DB00412	http://www.drugbank.ca/drugs/DB00412
29	Betaxolol·HCl	343.9	yes	DB00195	http://www.drugbank.ca/drugs/DB00195
30	Caffeine	194.2	no	DB00201	http://www.drugbank.ca/drugs/DB00201
33	Pindolol	248.3	yes	DB00960	http://www.drugbank.ca/drugs/DB00960
36	Maprotiline·HCl	313.9	yes	DB00934	http://www.drugbank.ca/drugs/DB00934
42	Haloperidol	375.9	yes	DB00502	http://www.drugbank.ca/drugs/DB00502
43	Cimetidine	252.34	yes	DB00501	http://www.drugbank.ca/drugs/DB00501
46	Naltrexone·HCl	377.86	yes	DB00704	http://www.drugbank.ca/drugs/DB00704
47	Zolmitriptan	287.36	no	DB00315	http://www.drugbank.ca/drugs/DB00315
48	Memantine·HCl	215.8	yes	DB01043	http://www.drugbank.ca/drugs/DB01043
49	Riluzole·HCl	270.66	yes	DB00740	http://www.drugbank.ca/drugs/DB00740
51	Aminophylline	210.21	yes	DB01223	http://www.drugbank.ca/drugs/DB01223
52	Nateglinide	317.42	no	DB00731	http://www.drugbank.ca/drugs/DB00731
54	Acetylcholine Chloride	181.66	no	DB03128	http://www.drugbank.ca/drugs/DB03128
58	Fluphenazine·HCl	510.4	yes	DB00623	http://www.drugbank.ca/drugs/DB00623
59	Risperidone	410.48	yes	DB00734	http://www.drugbank.ca/drugs/DB00734
66	Imipramine·HCl	316.88	yes	DB00458	http://www.drugbank.ca/drugs/DB00458
68	Metoclopramide·HCl	336.3	no	DB01233	http://www.drugbank.ca/drugs/DB01233
71	Famotidine	337.48	yes	DB00927	http://www.drugbank.ca/drugs/DB00927
74	Clemastine Fumarate	459.96	yes	DB00283	http://www.drugbank.ca/drugs/DB00283
78	Olopatadine	337.41	no	DB00768	http://www.drugbank.ca/drugs/DB00768
80	Olmesartan	446.51	no	DB00275	http://www.drugbank.ca/drugs/DB00275
83	Lovastatin	404.54	yes	DB00227	http://www.drugbank.ca/drugs/DB00227
86	Sildenafil Citrate	666.7	no	DB00203	http://www.drugbank.ca/drugs/DB00203
89	Cefepime·HCl Hydrate	571.504	yes	DB01413	http://www.drugbank.ca/drugs/DB01413
91	Candesartan	440.5	no	DB00796	http://www.drugbank.ca/drugs/DB00796
93	Dorzolamide·HCl	360.9	no	DB00869	http://www.drugbank.ca/drugs/DB00869
94	Escitalopram	324.39	no	DB01175	http://www.drugbank.ca/drugs/DB01175
95	Eprosartan Mesylate	520.62	no	DB00876	http://www.drugbank.ca/drugs/DB00876
96	Entacapone	305.29	no	DB00494	http://www.drugbank.ca/drugs/DB00494
98	Guanfacine·HCl	282.55	yes	DB01018	http://www.drugbank.ca/drugs/DB01018
99	Tizanidine·HCl	290.2	no	DB00697	http://www.drugbank.ca/drugs/DB00697
100	Carvedilol	406.5	no	DB01136	http://www.drugbank.ca/drugs/DB01136
102	Gefitinib	446.9	no	DB00317	http://www.drugbank.ca/drugs/DB00317
103	Imatinib Mesylate	589.7	no	DB00619	http://www.drugbank.ca/drugs/DB00619
104	Idarubicin·HCl	533.95	no	DB01177	http://www.drugbank.ca/drugs/DB01177
105	Montelukast·Na	608.2	no	DB00471	http://www.drugbank.ca/drugs/DB00471
106	Exemestane	296.4	no	DB00990	http://www.drugbank.ca/drugs/DB00990
108	Metformin·HCl	165.62	yes	DB00331	http://www.drugbank.ca/drugs/DB00331
109	Anagrelide	256.1	no	DB00261	http://www.drugbank.ca/drugs/DB00261
113	Galantamine·HBr	368.3	yes	DB00674	http://www.drugbank.ca/drugs/DB00674
114	Amiloride·HCl·2H2O	302.1	yes	DB00594	http://www.drugbank.ca/drugs/DB00594
116	Diltiazem·HCl	451	yes	DB00343	http://www.drugbank.ca/drugs/DB00343
117	Nifedipine	346.3	yes	DB01115	http://www.drugbank.ca/drugs/DB01115
118	Nimodipine	418.5	yes	DB00393	http://www.drugbank.ca/drugs/DB00393
119	Verapamil·HCl	491.1	yes	DB00661	http://www.drugbank.ca/drugs/DB00661
121	Felodipine	384.3	yes	DB01023	http://www.drugbank.ca/drugs/DB01023
125	Alfuzosin	389.45	yes	DB00346	http://www.drugbank.ca/drugs/DB00346
127	Clozapine	326.8	yes	DB00363	http://www.drugbank.ca/drugs/DB00363
129	Calcitriol	416.6	no	DB00136	http://www.drugbank.ca/drugs/DB00136
131	Cromolyn·Na (Disodium Cromoglycate)	512.3	no	DB01003	http://www.drugbank.ca/drugs/DB01003
133	Dexamethasone	392.5	yes	DB01234	http://www.drugbank.ca/drugs/DB01234
135	Ethacrynic Acid	303.1	no	DB00903	http://www.drugbank.ca/drugs/DB00903
138	Ibuprofen	206.3	no	DB01050	http://www.drugbank.ca/drugs/DB01050
139	Bumetanide	364.4	yes	DB00887	http://www.drugbank.ca/drugs/DB00887
141	Auranofin	678.5	no	DB00995	http://www.drugbank.ca/drugs/DB00995
142	Captopril	217.3	yes	DB01197	http://www.drugbank.ca/drugs/DB01197
143	Tranylcypromine Hemisulfate	182.23	yes	DB00752	http://www.drugbank.ca/drugs/DB00752
145	Moxifloxacin·HCl	437.89	no	DB00218	http://www.drugbank.ca/drugs/DB00218
146	Carbidopa	226.2	no	DB00190	http://www.drugbank.ca/drugs/DB00190
147	Ketoprofen	254.28	yes	DB01009	http://www.drugbank.ca/drugs/DB01009
148	Meloxicam	351.4	no	DB00814	http://www.drugbank.ca/drugs/DB00814
151	Simvastatin	418.6	yes	DB00641	http://www.drugbank.ca/drugs/DB00641
154	Rifampin (Rifampicin)	822.94	yes	DB01045	http://www.drugbank.ca/drugs/DB01045
160	Cetirizine 2HCl	461.82	yes	DB00341	http://www.drugbank.ca/drugs/DB00341
161	Lapatinib Ditosylate	925.46	no	DB01259	http://www.drugbank.ca/drugs/DB01259
162	Pioglitazone·HCl	392.9	no	DB01132	http://www.drugbank.ca/drugs/DB01132
163	Rivastigmine Tartrate	400.42	no	DB00989	http://www.drugbank.ca/drugs/DB00989
165	Sulindac	356.4	yes	DB00605	http://www.drugbank.ca/drugs/DB00605
168	Zafirlukast	575.67	no	DB00549	http://www.drugbank.ca/drugs/DB00549
171	Diazoxide	230.7	no	DB01119	http://www.drugbank.ca/drugs/DB01119
172	Glyburide	494	no	DB01016	http://www.drugbank.ca/drugs/DB01016
177	Celecoxib	381.37	yes	DB00482	http://www.drugbank.ca/drugs/DB00482
178	Levetiracetam	170.21	no	DB01202	http://www.drugbank.ca/drugs/DB01202
179	Letrozole	285.3	yes	DB01006	http://www.drugbank.ca/drugs/DB01006
180	Anastrozole	293.37	no	DB01217	http://www.drugbank.ca/drugs/DB01217
185	Dolasetron	324.37	no	DB00757	http://www.drugbank.ca/drugs/DB00757
186	Enalaprilat Maleate	492.52	no	DB00548	http://www.drugbank.ca/drugs/DB00584
187	Fluvastatin·Na	433.45	yes	DB01095	http://www.drugbank.ca/drugs/DB01095
188	Fosinopril·Na	585.64	no	DB00492	http://www.drugbank.ca/drugs/DB00492
190	Granisetron·HCl	348.87	no	DB00889	http://www.drugbank.ca/drugs/DB00889
195	Cabergoline	451.6	no	DB00248	http://www.drugbank.ca/drugs/DB00248
200	Meropenem	383.46	yes	DB00760	http://www.drugbank.ca/drugs/DB00760
201	Oseltamivir Phosphate	410.4	no	DB00198	http://www.drugbank.ca/drugs/DB00198
203	Pramipexole Dihydrochloride Monohydrate	302.26	no	DB00413	http://www.drugbank.ca/drugs/DB00413
210	Aspirin (Acetylsalicylic Acid)	180.16	no	DB00945	http://www.drugbank.ca/drugs/DB00945
211	Acyclovir (Acycloguanosine) Zovirax	225.2	yes	DB00787	http://www.drugbank.ca/drugs/DB00787
213	Allopurinol	136.11	no	DB00437	http://www.drugbank.ca/drugs/DB00437
221	Ampicillin Trihydrate	403.47	yes	DB00415	http://www.drugbank.ca/drugs/DB00415
222	(±)-Atenolol	266.3	no	DB00335	http://www.drugbank.ca/drugs/DB00335
226	Aztreonam	435.43	yes	DB00355	http://www.drugbank.ca/drugs/DB00355
227	Betamethasone	392.46	yes	DB00443	http://www.drugbank.ca/drugs/DB00443
228	Bisacodyl	361.39	yes	DB09020	http://www.drugbank.ca/drugs/DB09020
229	Buspirone·HCl	421.97	yes	DB00490	http://www.drugbank.ca/drugs/DB00490
232	Cefotaxime Acid	455.47	yes	DB00493	http://www.drugbank.ca/drugs/DB00493
233	Ceftazidime	346.58	yes	DB00438	http://www.drugbank.ca/drugs/DB00438
238	Thalidomide	258.2	yes	DB01041	http://www.drugbank.ca/drugs/DB01041
240	Citalopram·HBr	405.3	yes	DB00215	http://www.drugbank.ca/drugs/DB00215
244	Clobetasol Propionate	466.97	yes	DB01013	http://www.drugbank.ca/drugs/DB01013
249	Dacarbazine	182.18	yes	DB00851	http://www.drugbank.ca/drugs/DB00851
251	Desloratadine	310.82	no	DB00967	http://www.drugbank.ca/drugs/DB00967
252	Dextromethorphan	271.4	yes	DB00514	http://www.drugbank.ca/drugs/DB00514
253	Diclofenac·Na Salt	318.3	yes	DB00586	http://www.drugbank.ca/drugs/DB00586
255	Diflunisal	250.2	yes	DB00861	http://www.drugbank.ca/drugs/DB00861
258	Doxycycline Monohydrate	462.44	yes	DB00254	http://www.drugbank.ca/drugs/DB00254
259	Enalapril	376.5	yes	DB00584	http://www.drugbank.ca/drugs/DB00584
261	Estradiol	272.39	yes	DB00783	http://www.drugbank.ca/drugs/DB00783
262	Estrone	270.37	yes	DB00655	http://www.drugbank.ca/drugs/DB00655
263	Etidronate Disodium	249.99	yes	DB01077	http://www.drugbank.ca/drugs/DB01077
264	Famciclovir	321.33	no	DB00426	http://www.drugbank.ca/drugs/DB00426
267	Fenofibrate	360.83	yes	DB01039	http://www.drugbank.ca/drugs/DB01039
268	Finasteride	372.5	yes	DB01216	http://www.drugbank.ca/drugs/DB01216
280	Gemfibrozil	250.33	no	DB01241	http://www.drugbank.ca/drugs/DB01241
281	Glimepiride	490.62	yes	DB00222	http://www.drugbank.ca/drugs/DB00222
282	Hydrocortisone	362.46	yes	DB00741	http://www.drugbank.ca/drugs/DB00741
283	Hydrocortisone Acetate	404.5	yes	DB00741	http://www.drugbank.ca/drugs/DB00741
287	Indapamide	365.83	yes	DB00808	http://www.drugbank.ca/drugs/DB00808
289	Levonorgestrel	312.44	yes	DB00367	http://www.drugbank.ca/drugs/DB00367
292	Lisinopril·2H2O	441.52	yes	DB00722	http://www.drugbank.ca/drugs/DB00722
293	Loratadine	382.88	no	DB00455	http://www.drugbank.ca/drugs/DB00455
294	Losartan Potassium	461	no	DB00678	http://www.drugbank.ca/drugs/DB00678
295	Mebendazole	295.3	yes	DB00643	http://www.drugbank.ca/drugs/DB00643
296	Medroxyprogesterone Acetate	386.52	no	DB00603	http://www.drugbank.ca/drugs/DB00603
297	Mefenamic Acid	241.29	yes	DB00784	http://www.drugbank.ca/drugs/DB00784
301	Metoprolol Tartrate	684.82	yes	DB00264	http://www.drugbank.ca/drugs/DB00264
305	Mitoxantrone·HCl	517.4	no	DB01204	http://www.drugbank.ca/drugs/DB01204
306	Paclitaxel (Taxol)	853.91	yes	DB01229	http://www.drugbank.ca/drugs/DB01229
307	Nabumetone	228.29	yes	DB00461	http://www.drugbank.ca/drugs/DB00461
308	Naphazoline·HCl	246.74	yes	DB06711	http://www.drugbank.ca/drugs/DB06711
314	Omeprazole	345.42	yes	DB00338	http://www.drugbank.ca/drugs/DB00338
315	Oxcarbazepine	252.27	no	DB00776	http://www.drugbank.ca/drugs/DB00776
318	Pantoprazole	383.37	no	DB00213	http://www.drugbank.ca/drugs/DB00213
319	Paroxetine·HCl	365.83	yes	DB00715	http://www.drugbank.ca/drugs/DB00715
321	Pentoxifylline	278.31	yes	DB00806	http://www.drugbank.ca/drugs/DB00806
322	Penicillin V Potassium	388.48	no	DB00417	http://www.drugbank.ca/drugs/DB00417
325	Progesterone	314.47	yes	DB00396	http://www.drugbank.ca/drugs/DB00396
330	Quinapril·HCl	474.99	no	DB00881	http://www.drugbank.ca/drugs/DB00881
332	Ramipril	416.51	yes	DB00178	http://www.drugbank.ca/drugs/DB00178
336	Propranolol·HCl	295.81	yes	DB00571	http://www.drugbank.ca/drugs/DB00571
338	Spironolactone	416.57	yes	DB00421	http://www.drugbank.ca/drugs/DB00421
341	Sulfasalazine	398.39	yes	DB00795	http://www.drugbank.ca/drugs/DB00795
342	Tamsulosin·HCl	444.98	no	DB00706	http://www.drugbank.ca/drugs/DB00706
343	Telmisartan	514.63	no	DB00966	http://www.drugbank.ca/drugs/DB00966
344	Terazosin·HCl	423.9	no	DB01162	http://www.drugbank.ca/drugs/DB01162
352	Amoxicillin	365.41	yes	DB01060	http://www.drugbank.ca/drugs/DB01060
359	Ketotifen Fumarate	425.5	yes	DB00920	http://www.drugbank.ca/drugs/DB00920
360	Naloxone·HCl	363.9	yes	DB01183	http://www.drugbank.ca/drugs/DB01183
361	Fluoxetine·HCl	345.8	yes	DB00472	http://www.drugbank.ca/drugs/DB00472
362	Ondansetron	293.37	yes	DB00904	http://www.drugbank.ca/drugs/DB00904
368	Misoprostol	382.5	no	DB00929	http://www.drugbank.ca/drugs/DB00929
375	Aprepitant	534.43	no	DB00673	http://www.drugbank.ca/drugs/DB00673
376	Bosentan	551.67	no	DB00559	http://www.drugbank.ca/drugs/DB00559
380	Esmolol	295.37	no	DB00187	http://www.drugbank.ca/drugs/DB00187
382	Succinylcholine Chloride·2H2O	397.3	no	DB00202	http://www.drugbank.ca/drugs/DB00202
383	Cyproheptadine·HCl Sesquihydrate	350.88	yes	DB00434	http://www.drugbank.ca/drugs/DB00434
386	Acarbose	645.6	no	DB00284	http://www.drugbank.ca/drugs/DB00284
387	Acebutolol·HCl	372.89	no	DB01193	http://www.drugbank.ca/drugs/DB01193
389	Acetazolamide	222.25	yes	DB00819	http://www.drugbank.ca/drugs/DB00819
392	Acetylcysteine	163.19	no	DB06151	http://www.drugbank.ca/drugs/DB06151
394	Adefovir Dipivoxil	501.47	no	DB00718	http://www.drugbank.ca/drugs/DB00718
395	Adenosine	267.24	no	DB00640	http://www.drugbank.ca/drugs/DB00640
398	Almotriptan	335.46	no	DB00918	http://www.drugbank.ca/drugs/DB00918
401	Ambrisentan	378.43	no	-
412	L-Ascorbic Acid	176.03	no	DB00126	http://www.drugbank.ca/drugs/DB00126
423	Benazepril·HCl	460.95	no	DB00542	http://www.drugbank.ca/drugs/DB00542
426	Benztropine Mesylate	403.5	no	DB00245	http://www.drugbank.ca/drugs/DB00245
430	Biperiden·HCl	347.92	yes	DB00810	http://www.drugbank.ca/drugs/DB00810
431	Bisoprolol Fumarate	766.96	yes	DB00612	http://www.drugbank.ca/drugs/DB00612
434	Brompheniramine Maleate	435.31	yes	DB00835	http://www.drugbank.ca/drugs/DB00835
436	Bupropion	239.74	yes	DB01156	http://www.drugbank.ca/drugs/DB01156
464	Chlorpropamide	276.74	yes	DB00672	http://www.drugbank.ca/drugs/DB00672
479	Clonazepam	315.71	no	DB01068	http://www.drugbank.ca/drugs/DB01068
480	Clotrimazole	344.8	yes	DB00257	http://www.drugbank.ca/drugs/DB00257
481	Cloxacillin·Na	457.86	yes	DB01147	http://www.drugbank.ca/drugs/DB01147
482	Colchicine	399.44	yes	DB01394	http://www.drugbank.ca/drugs/DB01394
485	Cortisone Acetate	402.48	yes	DB01380	http://www.drugbank.ca/drugs/DB01380
487	Cyclopentolate	291.39	yes	DB00979	http://www.drugbank.ca/drugs/DB00979
495	Darifenacin·HBr	426.55	no	DB00496	http://www.drugbank.ca/drugs/DB00496
497	Dasatinib	488.01	no	DB01254	http://www.drugbank.ca/drugs/DB01254
500	Deferoxamine Mesylate	656.79	yes	DB00746	http://www.drugbank.ca/drugs/DB00746
514	Dicyclomine·HCl	309.49	no	DB00804	http://www.drugbank.ca/drugs/DB00804
515	Dienogest	311.42	no	-
519	Dimenhydrinate	469.96	yes	DB00985	http://www.drugbank.ca/drugs/DB00985
521	Dopamine·HCl	189.64	no	DB00988	http://www.drugbank.ca/drugs/DB00988
524	Doxepin·HCl	315.84	yes	DB01142	http://www.drugbank.ca/drugs/DB01142
527	Duloxetine·HCl	333.88	no	DB00476	http://www.drugbank.ca/drugs/DB00476
545	Ethosuximide	141.17	yes	DB00593	http://www.drugbank.ca/drugs/DB00593
546	Etodolac	287.35	yes	DB00749	http://www.drugbank.ca/drugs/DB00749
549	Everolimus	958.22	no	DB01590	http://www.drugbank.ca/drugs/DB01590
550	Ezetimibe	409.4	no	DB00973	http://www.drugbank.ca/drugs/DB00973
551	Febuxostat	316.37	no	-
552	Fexofenadine·HCl	538.12	no	DB00950	http://www.drugbank.ca/drugs/DB00950
553	Fingolimod	343.93	no	DB08868	http://www.drugbank.ca/drugs/DB08868
554	Flavoxate·HCl	427.92	yes	DB01148	http://www.drugbank.ca/drugs/DB01148
563	Fluticasone Propionate	500.57	yes	DB00588	http://www.drugbank.ca/drugs/DB00588
564	Fluvoxamine Maleate	434.41	yes	DB00176	http://www.drugbank.ca/drugs/DB00176
565	Fomepizole	82.1	no	DB01213	http://www.drugbank.ca/drugs/DB01213
566	Formoterol	344.4	no	DB00983	http://www.drugbank.ca/drugs/DB00983
579	Hydrochlorothiazide	297.74	yes	DB00999	http://www.drugbank.ca/drugs/DB00999
581	Hydroxocobalamin·HCl	1382.82	no	DB00200	http://www.drugbank.ca/drugs/DB00200
582	Hydroxychloroquine Sulfate	433.95	no	DB01611	http://www.drugbank.ca/drugs/DB01611
583	Hydroxyurea	76.05	no	DB01005	http://www.drugbank.ca/drugs/DB01005
584	Hydroxyzine Dihydrochloride	447.83	yes	DB00557	http://www.drugbank.ca/drugs/DB00557
588	Irbesartan	428.53	no	DB01029	http://www.drugbank.ca/drugs/DB01029
591	Isosorbide Dinitrate	236.14	yes	DB00883	http://www.drugbank.ca/drugs/DB00883
592	Isotretinoin (13-Cis-Retinoic Acid)	300.44	yes	DB00982	http://www.drugbank.ca/drugs/DB00982
596	Labetalol·HCl	364.86	yes	DB00598	http://www.drugbank.ca/drugs/DB00598
597	Lacosamide	250.29	no	DB06218	http://www.drugbank.ca/drugs/DB06218
598	Lactulose	342.3	no	DB00581	http://www.drugbank.ca/drugs/DB00581
599	Lamivudine	229.26	no	DB00709	http://www.drugbank.ca/drugs/DB00709
600	Lansoprazole	369.36	no	DB00448	http://www.drugbank.ca/drugs/DB00448
602	Leucovorin Calcium Pentahydrate	601.58	no	DB00650	http://www.drugbank.ca/drugs/DB00650
605	Levocarnitine	161.2	no	DB00583	http://www.drugbank.ca/drugs/DB00583
607	Levothyroxine·Na	798.85	yes	DB00451	http://www.drugbank.ca/drugs/DB00451
609	Liothyronine·Na	672.96	yes	DB00279	http://www.drugbank.ca/drugs/DB00279
610	Lopinavir	628.8	no	DB01601	http://www.drugbank.ca/drugs/DB01601
611	Lorazepam	321.16	no	DB00186	http://www.drugbank.ca/drugs/DB00186
613	Loxapine Succinate	445.9	yes	DB00408	http://www.drugbank.ca/drugs/DB00408
616	Mannitol	182.17	no	DB00742	http://www.drugbank.ca/drugs/DB00742
617	Maraviroc	513.67	no	DB04835	http://www.drugbank.ca/drugs/DB04835
621	Mefloquine·HCl	414.77	yes	DB00358	http://www.drugbank.ca/drugs/DB00358
627	Mesna	164.18	no	-
632	Methacholine Chloride	195.69	no	DB06709	http://www.drugbank.ca/drugs/DB06709
633	Methazolamide	236.27	yes	DB00703	http://www.drugbank.ca/drugs/DB00703
634	Methenamine Hippurate	319.36	no	-
635	Methocarbamol	241.24	yes	DB00423	http://www.drugbank.ca/drugs/DB00423
639	Methsuximide	203.24	no	DB05246	http://www.drugbank.ca/drugs/DB05246
643	Metolazone	365.84	yes	DB00524	http://www.drugbank.ca/drugs/DB00524
646	Mexiletine·HCl	215.72	yes	DB00379	http://www.drugbank.ca/drugs/DB00379
650	Midodrine·HCl	254.88	yes	DB00211	http://www.drugbank.ca/drugs/DB00211
653	Mirtazapine	265.35	no	DB00370	http://www.drugbank.ca/drugs/DB00370
655	Modafinil (Schedule Iv)	273.35	no	DB00745	http://www.drugbank.ca/drugs/DB00745
657	Mometasone Furoate	521.4	yes	DB00764	http://www.drugbank.ca/drugs/DB00764
658	Mupirocin	500.62	no	DB00410	http://www.drugbank.ca/drugs/DB00410
659	Nadolol	309.4	yes	DB01203	http://www.drugbank.ca/drugs/DB01203
662	Naratriptan·HCl	371.93	no	DB00952	http://www.drugbank.ca/drugs/DB00952
664	Nebivolol·HCl	441.9	no	DB04861	http://www.drugbank.ca/drugs/DB04861
666	Nepafenac	254.28	no	DB06802	http://www.drugbank.ca/drugs/DB06802
667	Nevirapine	266.89	no	DB00238	http://www.drugbank.ca/drugs/DB00238
670	Nilotinib	529.52	no	DB04868	http://www.drugbank.ca/drugs/DB04868
671	Nilutamide	317.22	yes	DB00665	http://www.drugbank.ca/drugs/DB00665
674	Nitrofurantoin	238.16	yes	DB00698	http://www.drugbank.ca/drugs/DB00698
675	Nizatidine	331.46	yes	DB00585	http://www.drugbank.ca/drugs/DB00585
676	Nortriptyline·HCl	299.84	yes	DB00540	http://www.drugbank.ca/drugs/DB00540
677	Olsalazine·Na	302.24	no	DB01250	http://www.drugbank.ca/drugs/DB01250
678	Orlistat (Tetrahydrolipstatin)	495.73	no	DB01083	http://www.drugbank.ca/drugs/DB01083
679	Oxaprozin	293.32	yes	DB00991	http://www.drugbank.ca/drugs/DB00991
680	Oxazepam	286.71	no	DB00842	http://www.drugbank.ca/drugs/DB00842
681	Oxtriphylline	283.33	no	DB01303	http://www.drugbank.ca/drugs/DB01303
682	Oxybutynin Chloride	393.95	yes	DB01062	http://www.drugbank.ca/drugs/DB01062
684	Paliperidone	426.48	no	DB01267	http://www.drugbank.ca/drugs/DB01267
685	Palonosetron·HCl	332.87	no	DB00377	http://www.drugbank.ca/drugs/DB00377
690	Penicillamine (D-Penicillamine)	149.21	no	DB00859	http://www.drugbank.ca/drugs/DB00859
694	Perindopril Erbumine	441.6	no	DB00790	http://www.drugbank.ca/drugs/DB00790
696	Perphenazine	403.97	no	DB00850	http://www.drugbank.ca/drugs/DB00850
697	Phenelzine Sulfate	234.27	yes	DB00780	http://www.drugbank.ca/drugs/DB00780
698	Phenylephrine	167.21	no	DB00388	http://www.drugbank.ca/drugs/DB00388
700	Pimecrolimus	810.45	no	DB00337	http://www.drugbank.ca/drugs/DB00337
704	Posaconazole	700.78	no	DB01263	http://www.drugbank.ca/drugs/DB01263
706	Prasugrel	373.44	no	DB06209	http://www.drugbank.ca/drugs/DB06209
707	Pravastatin·Na	446.51	no	DB00175	http://www.drugbank.ca/drugs/DB00175
708	Pregabalin	159.23	no	DB00230	http://www.drugbank.ca/drugs/DB00230
710	Primidone	218.25	yes	DB00794	http://www.drugbank.ca/drugs/DB00794
711	Probenecid	285.36	yes	DB01032	http://www.drugbank.ca/drugs/DB01032
714	Propylthiouracil	170.23	yes	DB00550	http://www.drugbank.ca/drugs/DB00550
715	Protriptyline·HCl	299.84	yes	DB00344	http://www.drugbank.ca/drugs/DB00344
716	Pyrazinamide	123.11	yes	DB00339	http://www.drugbank.ca/drugs/DB00339
717	Pyridostigmine Bromide	261.12	no	DB00545	http://www.drugbank.ca/drugs/DB00545
719	Quinidine·HCl·H2O	324.42	yes	DB00908	http://www.drugbank.ca/drugs/DB00908
720	Rabeprazole·Na	381.42	no	DB01129	http://www.drugbank.ca/drugs/DB01129
721	Raltegravir	444.42	no	DB06817	http://www.drugbank.ca/drugs/DB06817
723	Rasagiline Mesylate	267.34	no	DB01367	http://www.drugbank.ca/drugs/DB01367
725	Repaglinide	452.59	yes	DB00912	http://www.drugbank.ca/drugs/DB00912
727	Rifabutin	847	yes	DB00615	http://www.drugbank.ca/drugs/DB00615
731	Rizatriptan Benzoate	391.47	no	DB00953	http://www.drugbank.ca/drugs/DB00953
732	Ropinirole·HCl	296.84	no	DB00268	http://www.drugbank.ca/drugs/DB00268
734	Rosuvastatin Calcium	1001.14	no	DB01098	http://www.drugbank.ca/drugs/DB01098
735	Rufinamide	238.19	no	DB06201	http://www.drugbank.ca/drugs/DB06201
737	Selegiline·HCl	223.74	yes	DB01037	http://www.drugbank.ca/drugs/DB01037
738	Sertraline·HCl	342.69	no	DB01104	http://www.drugbank.ca/drugs/DB01104
740	Sitagliptin Phosphate	505.31	no	DB01261	http://www.drugbank.ca/drugs/DB01261
741	Sorafenib Tosylate	637.027	no	DB00398	http://www.drugbank.ca/drugs/DB00398
746	Sulfamethoxazole	253.28	yes	DB01015	http://www.drugbank.ca/drugs/DB01015
748	Sunitinib Malate	532.56	no	DB01268	http://www.drugbank.ca/drugs/DB01268
749	Tacrolimus (Fk506)	804.02	no	DB00864	http://www.drugbank.ca/drugs/DB00864
750	Tadalafil	389.4	no	DB00820	http://www.drugbank.ca/drugs/DB00820
752	Telbivudine	242.23	no	DB01265	http://www.drugbank.ca/drugs/DB01265
754	Temazepam	300.74	no	DB00231	http://www.drugbank.ca/drugs/DB00231
755	Temsirolimus	1030.29	no	DB06287	http://www.drugbank.ca/drugs/DB06287
760	Testosterone Enanthate	400.59	yes	DB00624	http://www.drugbank.ca/drugs/DB00624
761	Tetrabenazine	371.42	no	DB04844	http://www.drugbank.ca/drugs/DB04844
763	Theophylline	180.16	yes	DB00277	http://www.drugbank.ca/drugs/DB00277
772	Tolterodine Tartrate	475.57	no	DB01036	http://www.drugbank.ca/drugs/DB01036
773	Tolvaptan	448.94	no	DB06212	http://www.drugbank.ca/drugs/DB06212
774	Topiramate	339.36	yes	DB00273	http://www.drugbank.ca/drugs/DB00273
776	Trandolapril	430.54	no	DB00519	http://www.drugbank.ca/drugs/DB00519
778	Trazodone·HCl	408.32	yes	DB00656	http://www.drugbank.ca/drugs/DB00656
781	Triamterene	253.26	yes	DB00384	http://www.drugbank.ca/drugs/DB00384
782	Triazolam	343.21	no	DB00897	http://www.drugbank.ca/drugs/DB00897
784	Trihexyphenidyl·HCl	337.93	yes	DB00376	http://www.drugbank.ca/drugs/DB00376
787	Trimipramine Maleate	410.51	yes	DB00726	http://www.drugbank.ca/drugs/DB00726
788	Trospium Chloride	427.96	no	DB00209	http://www.drugbank.ca/drugs/DB00209
789	Ursodiol	392.56	no	DB01586	http://www.drugbank.ca/drugs/DB01586
790	Valganciclovir·HCl	390.82	no	DB01610	http://www.drugbank.ca/drugs/DB01610
791	Valproate·Na	166.2	no	DB00313	http://www.drugbank.ca/drugs/DB00313
792	Valsartan	435.52	no	DB00177	http://www.drugbank.ca/drugs/DB00177
794	Varenicline Tartrate	361.35	no	DB01273	http://www.drugbank.ca/drugs/DB01273
795	Vigabatrin	129.16	yes	DB01080	http://www.drugbank.ca/drugs/DB01080
796	Voriconazole	349.31	no	DB00582	http://www.drugbank.ca/drugs/DB00582
800	Ziprasidone	412.94	no	DB00246	http://www.drugbank.ca/drugs/DB00246
