# Supplementary material for: Mining the transcriptome for rare disease therapies: a comparison of the efficiencies of two data mining approaches and a targeted cell-based drug screen
Source: NPJ Genom Med. 2017 Apr 24;2:14. doi: 10.1038/s41525-017-0018-3 (PMC5677978; doi:10.1038/s41525-017-0018-3)
Supplement: Supplementary file 2 — Supplementary Table 2 [file 41525_2017_18_MOESM2_ESM.xlsx]

## Sheet: FINAL
	Screenwell library drug#			22	29	30	33	36	42	43	46	47	48	49	51	52	54	58	59	66	68	71	74	78	80	83	86	89	91	93	94	95	96	98	99	100	102	103	104	105	106	108	109	113	114	116	117	118	119
	drug plate location (pool 1)			1	2	3	4	5	6	7	8	9	10	11	12	13	14	15	16	17	18	19	20	21	22	23	24	25	26	27	28	29	30	31	32	33	34	35	36	37	38	39	40	41	42	43	44	45	46
	drug plate location (pool 2)			63	64	65	66	67	68	69	70	71	72	73	74	75	76	77	78	79	80	81	82	83	84	85	86	87	88	89	90	91	92	93	94	95	96	97	98	99	100	101	102	103	104	105	106	107	108
	in CMAP dataset?			y	y	n	y	y	y	y	y	n	y	y	y	n	n	y	y	y	n	y	y	n	n	y	n	y	n	n	n	n	n	y	n	n	n	n	n	n	n	y	n	y	y	y	y	y	y
Type	FScreen	CMAP data?	GENE	Rosiglitazone	Betaxolol·HCl	Caffeine	Pindolol	Maprotiline·HCl	Haloperidol	Cimetidine	Naltrexone·HCl	Zolmitriptan	Memantine·HCl	Riluzole·HCl	Aminophylline	Nateglinide	Acetylcholine Chloride	Fluphenazine·HCl	Risperidone	Imipramine·HCl	Metoclopramide·HCl	Famotidine	Clemastine Fumarate	Olopatadine	Olmesartan	Lovastatin	Sildenafil Citrate	Cefepime·HCl Hydrate	Candesartan	Dorzolamide·HCl	Escitalopram	Eprosartan Mesylate	Entacapone	Guanfacine·HCl	Tizanidine·HCl	Carvedilol	Gefitinib	Imatinib Mesylate	Idarubicin·HCl	Montelukast·Na	Exemestane	Metformin·HCl	Anagrelide	Galantamine·HBr	Amiloride·HCl·2H2O	Diltiazem·HCl	Nifedipine	Nimodipine	Verapamil·HCl
HAPLOINSUFFICIENT	y	y	AFG3L2																			1x												x														x
	n	y	ATP1A2							x				x								x												x
	y	y	COL6A1				x			x				x				x		x			x																			x		x
	n	y	GRN		x													xx					x														z
	y	y	ITPR1						x	x			x	x				x	x	x						xx																x				x
	n	y	MAPT		x					x				xx								x																				x			x
	n	y	MPZ
	n	y	NKX2-1							x								x
	y	y	OPA1
	y	y	PMP22																																											x
	y	y	SCN1A																	x
	y	y	SLC2A1	z			x								x			x				1																				z						x	x
	y	y	SMAD3	x				x						x				xxx		xx		1	1x											x										x	x		x		x
	y	y	SPAST								xx		x	x				xx	x																										x			x
PARALOG RESCUE	n	y	ABCD2
	y	n	DDHD1	z
	y	y	FBN2							x																																							x
	y	y	LIMS1																																													x
	y	y	SLC39A14															xxx		xx		1	x
HYPOMORPH	n	y	ACADVL	z
	n	y	AGPAT2	z																																								x
	n	y	AGXT	z						x																																				x
	n	y	ALDH18A1										x	x						x																						x
	n	y	AMACR						x	x				x				xx																												x			x
	y	y	ARSA																	x																						x
	y	y	ASAH1	z														xx		z			xx																							x	x	x
	n	y	ASL																																														x
	n	y	ASPA
	y	y	ATP7A					x						x								x																							x
	y	y	ATP7B																							x																							x
	y	y	BCKDHA
	y	y	BCKDHB		x					x			x					x		xx						x								x														x
	y	y	BSCL2																x				x																					x		x
	y	y	CLN3		x		x								x																																	x
	y	y	CPT2	z																																											x
	y	y	CTSA																																		z					x
	n	y	DDHD2							x																																x
	y	y	EIF2B5																	x		1																								x
	y	n	ETFA	z
	y	y	FH	z					x																																								x
	n	y	FKRP																x																									x
	y	y	GAA											x	x				x
	y	y	GALC						x	x				x
	y	y	GALNS																																											x
	y	y	GALT							x				x				x		x		1
	y	y	GBE1					x			x																																			x			x
	y	y	GLB1
	y	y	GUSB	z														x																					1
	y	y	HARS
	y	y	HEXA																																				1							x
	y	y	HEXB																																														x
	y	y	HPRT1							x																																				x
	n	y	HSD11B2																			x															z								x
	y	y	HSD17B4	z														x
	y	y	IDS				xx	x	x	xx	x				x			x	x			1				x								xx			z									x		x	x
	n	y	IDUA							x	x				x			x																											x	x			x
	y	y	MAN2B1																																				1									x
	y	y	MUT	z
	y	y	NEU1		x			x	xx									xxx		x			x														z
	n	y	OTC
	y	y	PHYH	z
	n	y	PLP1			z														x																													x
	y	y	PMM2										x							x																										x
	y	n	POLR3A
	y	y	PPT1																																		z
	y	y	SACS
	y	n	SBDS
	y	y	SCARB2							x			x																										1						x
	n	y	SGSH							x																								xx								x					x
	y	n	SUMF1
	y	y	TYMP											x																														x			x	x	x
SUPPLEMENT / REPLACE	n	y	CSF1R															x
	n	y	SLC16A2		x														x
	n	y	SLC52A2												x
	n	y	SLC6A8															x																											x
				Supplementary table 2. Summary of predictions of gene-drug interactions and validation in fibroblasts
				Method of identifying putative drug-gene interaction
				x	induction observed in one cell line in CMAP dataset
				xx	induction observed in two cell lines in CMAP dataset
				xxx	induction observed in all three cell lines in CMAP dataset
				z	gene-drug interaction predicted via Causal Reasoning Engine (Algorithm)
				1	putative gene-drug interaction identified in initial fibroblast screen
				Observed response when single drug tested against fibroblasts
					no induction
					modest induction
					robust induction
					induction with high dose only
[truncated: 274 more columns]
